# Supplementary material for: Mapping collective variable and synergy dynamics to task outcome in a perceptual-motor skill
Source: PLoS One. 2019 Apr 18;14(4):e0215460. doi: 10.1371/journal.pone.0215460 (PMC6472782; doi:10.1371/journal.pone.0215460)
Supplement: S1 Dataset — (XLSX) [file pone.0215460.s001.xlsx]

## Sheet: outcome
initial speed	trial#	S1	S2	S3	S4	S5	S6	S7	S8	S9	S10	S11	S12	S13	S14	S15	S16
40 rps	1	1	1	1	1	1	1	1	1	1	1	1	1	1	1	1	1
40 rps	2	1	1	1	1	1	1	1	1	1	1	1	1	1	1	1	1
40 rps	3	1	1	1	1	1	1	1	1	1	1	1	1	1	1	1	1
40 rps	4	1	1	1	1	1	1	1	1	1	1	1	1	1	1	1	1
40 rps	5	1	1	1	1	1	1	1	1	1	1	1	1	1	1	1	1
40 rps	6	1	1	1	1	1	1	1	1	1	1	1	1	1	1	1	1
40 rps	7	1	1	1	1	1	1	1	1	1	1	1	1	1	1	1	1
40 rps	8	1	1	1	1	1	1	1	1	1	1	1	1	1	1	1	1
40 rps	9	1	1	1	1	1	1	1	1	1	1	1	1	1	1	1	1
40 rps	10	1	1	1	1	1	1	1	1	1	1	1	1	1	1	1	1
30 rps	11	1	1	1	1	1	1	1	1	1	1	1	1	1	1	1	1
30rps	12	1	1	1	1	1	1	1	1	1	1	1	1	1	1	1	1
31 rps	13	1	1	1	1	1	1	1	1	1	1	1	1	1	1	1	1
30rps	14	1	1	1	1	1	1	1	1	1	1	1	1	1	1	1	1
32 rps	15	1	1	1	1	1	1	1	1	1	1	1	1	1	1	1	1
30rps	16	1	1	1	1	1	1	1	1	1	1	1	1	1	1	1	1
33 rps	17	1	1	1	1	1	1	1	1	1	1	1	1	1	1	1	1
30rps	18	1	1	1	1	1	1	1	1	1	1	1	1	1	1	1	1
34 rps	19	1	1	1	1	1	1	1	1	1	1	1	1	1	1	1	1
30rps	20	1	1	1	1	1	1	1	1	1	1	1	1	1	1	1	1
20 rps	21	1	1	1	1	0	1	0	0	0	0	1	1	1	1	1	0
20 rps	22	0	1	1	1	0	1	1	1	0	0	1	1	1	1	1	0
20 rps	23	1	1	1	1	1	1	1	1	0	0	1	1	1	1	1	0
20 rps	24	1	1	1	1	1	1	1	0	0	0	1	1	1	1	1	0
20 rps	25	1	1	1	1	1	1	0	0	0	0	1	1	1	1	1	0
20 rps	26	1	1	1	1	1	1	0	1	0	0	1	1	1	1	1	0
20 rps	27	1	1	1	1	0	1	0	1	0	0	1	1	1	1	1	0
20 rps	28	1	1	1	1	0	1	0	1	0	0	1	1	1	1	1	0
20 rps	29	1	1	1	1	1	1	0	1	0	0	1	1	1	1	1	0
20 rps	30	1	1	1	1	1	1	1	1	0	0	1	1	1	1	1	0
15 rps	31	1	1	0	1	0	1	0	0	0	0	1	1	1	0	0	0
15 rps	32	0	1	0	1	1	1	1	0	0	0	1	1	0	1	1	0
15 rps	33	0	1	1	1	0	1	0	0	0	0	0	1	0	0	1	0
15 rps	34	1	1	1	0	0	1	0	0	0	0	0	1	1	0	1	0
15 rps	35	0	1	0	1	0	1	0	0	0	0	0	1	0	1	1	0
15 rps	36	0	1	0	1	0	0	0	0	0	0	1	1	1	0	1	0
15 rps	37	0	1	1	1	1	1	1	0	0	0	1	1	1	1	0	0
15 rps	38	0	1	0	1	0	1	1	0	0	0	0	1	0	1	1	0
15 rps	39	1	1	0	1	0	1	0	0	0	0	0	1	0	1	1	0
15 rps	40	0	1	0	0	0	1	0	0	0	0	0	1	1	1	0	0
10 rps	41	0	0	0	0	0	0	0	0	0	0	0	0	0	0	0	0
10 rps	42	0	0	0	0	0	0	0	0	0	0	0	0	0	0	0	0
10 rps	43	0	0	0	0	0	0	0	0	0	0	0	0	0	0	0	0
10 rps	44	0	0	0	0	0	0	0	0	0	0	0	0	0	0	0	0
10 rps	45	0	0	0	0	0	0	0	0	0	0	0	0	0	0	0	0
10 rps	46	0	0	0	0	0	0	0	0	0	0	0	0	0	0	0	0
10 rps	47	0	0	0	0	0	0	0	0	0	0	0	0	0	0	0	0
10 rps	48	0	0	0	0	0	0	0	0	0	0	0	0	0	0	0	0
10 rps	49	0	0	0	0	0	0	0	0	0	0	0	0	0	0	0	0
10 rps	50	0	0	0	0	0	0	0	0	0	0	0	0	0	0	0	0

## Sheet: slope
initial speed	trial#	S1	S2	S3	S4	S5	S6	S7	S8	S9	S10	S11	S12	S13	S14	S15	S16
40 rps	1	2.93179	8.5369	7.71661	4.48895	4.11223	6.91173	2.38532	5.87673	6.33766	5.14261	5.01736	9.60949	3.93627	6.13234	4.49289	4.84
40 rps	2	2.18814	10.9742	8.22199	6.88892	5.90566	4.95174	4.48147	4.75478	4.06096	3.72554	5.0878	8.34179	3.7658	8.02177	4.50369	3.02425
40 rps	3	2.73627	10.1744	7.37885	6.39729	6.42672	8.67818	3.2908	5.39485	2.53092	3.71407	6.82137	5.84362	2.88782	7.44407	6.13956	3.95797
40 rps	4	1.5949	9.66475	6.04809	5.93081	5.65294	8.62014	6.29487	7.00465	4.61481	3.94029	6.81431	4.02072	1.9569	7.56928	5.89373	4.09567
40 rps	5	2.05523	3.22472	6.94361	6.48174	6.60575	7.95994	3.9894	6.00705	5.99489	4.982	5.36179	5.13109	4.13246	10.9087	6.18833	3.48876
40 rps	6	3.23148	7.91452	8.03811	5.35849	6.33534	6.50053	3.96799	5.2974	4.29634	3.67035	5.01119	4.06053	4.89093	9.46166	5.97104	5.24386
40 rps	7	4.24916	8.28797	7.83582	5.61212	7.05401	6.08109	4.83038	4.92948	5.22591	3.57113	5.81825	7.39714	5.50073	9.94956	6.01243	5.14018
40 rps	8	5.57609	7.62691	7.25559	5.30425	5.93062	6.18135	2.10801	4.93692	3.32069	4.2455	4.23348	3.53407	4.91262	9.98274	5.8209	4.88292
40 rps	9	3.28323	3.93813	7.49937	5.84204	5.13546	6.21872	3.98565	6.28489	4.1953	4.4417	5.50325	2.90025	4.10275	10.0921	5.02536	3.23421
40 rps	10	5.67183	5.34527	7.35288	4.49117	6.95982	6.98925	3.34862	6.74478	3.05655	3.75033	5.58399	2.35896	7.2355	11.0593	5.88693	5.74282
30 rps	11	6.25739	7.23223	7.22279	3.84023	3.10142	6.37502	2.78637	4.20605	3.89767	2.32068	4.40924	5.3321	4.66931	8.90654	5.04718	4.63141
30rps	12	4.16236	8.20675	6.94189	3.3654	5.57528	5.24298	3.71653	5.56738	4.15966	2.93405	4.23221	3.39509	5.24858	10.1979	5.03921	4.45085
31 rps	13	4.45058	7.57196	7.14642	3.56925	3.58222	7.91106	2.79189	5.0078	3.72759	3.37093	3.0362	4.69389	5.89685	8.82568	5.35505	4.33165
30rps	14	5.11868	6.41684	6.09531	3.97882	4.94489	6.64016	3.69314	5.7732	3.71779	3.2435	3.63259	2.35788	5.31311	7.64503	4.71266	5.01977
32 rps	15	4.26717	6.13532	7.67897	3.50588	4.70787	4.52545	3.85444	3.60247	4.41795	1.93442	2.6144	6.6404	6.00787	8.26491	4.80508	4.05003
30rps	16	5.00142	7.73483	6.07241	3.79572	5.93554	6.02264	3.39988	4.86999	3.24365	3.28253	3.15136	3.51389	6.55976	8.01395	4.99717	4.1389
33 rps	17	4.97513	4.76224	6.29592	4.8761	5.86594	4.98531	3.81309	2.98197	2.50981	1.91052	4.38914	2.01373	5.30328	9.87917	4.93925	5.07225
30rps	18	5.9879	4.71762	5.71134	5.61533	6.31581	6.94247	2.61654	3.80264	3.39536	3.12572	3.31587	6.88144	5.37432	9.32749	3.90463	3.85458
34 rps	19	3.7798	5.97547	5.72575	4.90095	6.39664	6.4114	1.9	4.92567	3.65872	1.78432	4.34911	5.70741	6.10896	9.77644	5.28419	3.62489
30rps	20	4.47519	5.39138	5.6424	5.13498	4.54073	3.21092	3.28014	5.00635	3.34174	1.99762	2.69857	2.67039	5.18893	8.93515	4.5413	4.53378
20 rps	21	3.87727	3.93408	3.30516	3.80727	-2.25716	1.79619	-1.41831	-0.633229	-1.29065	-2.51146	3.75228	4.98397	5.22846	7.1863	3.6215	-1.97627
20 rps	22	-1.37285	4.74261	2.15817	3.08985	-2.38598	3.58699	1.16636	0.701386	0.0248005	-1.91866	2.94287	7.03087	6.12374	5.73289	3.80612	-1.83791
20 rps	23	2.58805	3.44842	1.85183	3.47378	4.60537	1.2686	2.38447	2.05916	-2.26246	-1.2	2.80669	5.60322	5.30884	7.25835	3.256	-1.84521
20 rps	24	1.41832	3.39462	1.12509	2.78674	1.74387	2.84925	1.30283	0.167947	-2.15131	-1.68792	2.81818	5.39323	5.48839	4.03686	3.68164	-1.57549
20 rps	25	2.65646	3.5391	1.93803	4.35939	1.71154	4.94902	-1.48929	0.0568915	-1.48794	-2.14307	2.24077	3.50724	5.4652	3.58847	2.26211	-1.44024
20 rps	26	4.02396	4.97334	1.84505	3.62017	3.96184	4.24903	-0.701051	1.08595	-1.205	-1.51816	2.51499	7.1146	5.85905	4.19888	3.08628	-1.91504
20 rps	27	2.6204	5.97309	2.43892	4.24732	-1.28284	3.17318	-1.002	2.12633	-1.95306	-1.27154	3.87253	5.20714	7.08935	5.43699	2.98908	-1.86329
20 rps	28	3.39686	4.32329	3.51564	3.02646	-2.37859	5.6275	-2.07085	3.54963	-1.83515	-1.9019	0.86556	6.43077	6.28529	5.33445	2.81608	-1.48834
20 rps	29	2.35279	4.53741	2.41474	3.53389	4.21229	3.39035	-1.95785	2.12061	-1.03552	-1.65408	2.32758	4.6006	5.52395	5.20646	3.30522	-1.02941
20 rps	30	2.75458	3.526	1.98506	3.3624	4.59767	5.01976	3.01606	0.749953	-1.27504	-1.49385	1.5127	5.42537	5.2381	6.13556	2.5605	-1.68781
15 rps	31	0.996774	1.75221	0.136468	1.76073	-2.78731	2.59349	-0.915158	-1.42461	-1.97097	-1.87829	1.41143	2.3861	1.29844	-2.03577	-0.594091	-1.41963
15 rps	32	-1.3081	2.89324	0.499497	1.94803	1.30701	1.47274	1.83275	-1.60555	-2.38827	-1.50679	1.23145	5.55342	-1.56507	2.57334	2.08013	-1.52446
15 rps	33	-0.572659	0.89338	1.12768	1.34449	-0.689896	1.26517	-2.13713	-1.34532	-1.82829	-1.80855	-0.577666	5.82407	-1.96688	-1.43775	1.43616	-1.41181
15 rps	34	0.540922	1.74241	0.567137	0.299937	-1.81925	2.97659	-1.97274	-1.60394	-2.63669	-2.24974	-0.95958	4.97117	4.17822	0.0700571	1.92958	-1.40421
15 rps	35	-0.0418384	2.93626	-0.914657	0.52201	-1.11719	1.38465	-1.68826	-1.18173	-2.48497	-1.95364	-1.05653	6.15979	-1.14791	1.2832	1.88806	-1.53599
15 rps	36	0.130519	1.10587	-1.05743	0.583733	-0.743072	0.608788	-1.7259	-1.40949	-1.81386	-2.12336	1.18203	6.10551	1.92479	-1.69312	1.35499	-1.63296
15 rps	37	-1.09315	3.79129	0.679238	0.657052	2.42906	2.94932	2.08623	-1.17	-2.88778	-1.84137	0.756754	3.24927	3.30524	1.17571	-1.28967	-1.38262
15 rps	38	-1.74125	3.86216	-0.612043	1.15086	0.420881	2.40655	1.25163	-1.14136	-2.25266	-3.49507	-1.36889	2.6227	-1.65512	1.97681	2.13883	-1.70357
15 rps	39	1.93851	3.14584	0.675936	1.21886	-1.30231	0.433268	-1.27599	-1.57112	-2.24933	-2.80843	-1.22064	3.04598	-1.19295	1.74316	2.23704	-1.50733
15 rps	40	-1.39341	4.78631	-1.72521	0.195681	-1.13616	3.83502	-0.669335	-1.63024	-1.72081	-3.08443	-1.15747	3.22071	2.5476	0.910957	-0.509081	-1.57918
10 rps	41	-1.53521	-1.4939	-1.50075	-1.44982	-2.74371	-1.13409	-1.70883	-3.01461	-1.73102	-2.33152	-1.73768	-1.9838	-1.41153	-1.03469	-1.7583	-1.7204
10 rps	42	-1.23629	-1.36341	-0.641199	-1.75637	-1.31614	-1.73391	-1.92645	-2.29808	-1.63128	-2.45996	-1.70971	-1.42987	-1.76701	-1.51263	-1.47043	-1.53444
10 rps	43	-1.56475	-0.831462	-1.85255	-1.77333	-1.9798	-1.28596	-2.06862	-1.53547	-1.70398	-2.63114	-2.04376	-2.30906	-1.63574	-1.36023	-1.64643	-1.36496
10 rps	44	-1.60724	-2.28533	-0.735049	-1.81364	-1.5511	-1.68592	-1.81976	-1.4543	-2.10545	-3.25095	-1.96974	-1.68427	-1.91635	-0.9639	-1.27889	-1.3535
10 rps	45	-1.72299	-1.26836	-0.821796	-1.74136	-2.0909	-1.23785	-2.15755	-1.85635	-2.22148	-2.34336	-1.64104	-1.56606	-1.77485	-1.60589	-1.75578	-1.76436
10 rps	46	-0.919172	-1.37908	-1.69027	-2.07439	-0.935994	-1.76441	-2.37545	-1.71805	-1.5968	-2.23091	-1.60107	-1.79611	-1.36196	-1.66797	-1.49215	-1.36273
10 rps	47	-1.41415	-1.26899	-2.18905	-1.68315	-1.90764	-1.05357	-1.57454	-1.8009	-1.69463	-3.98538	-1.82896	-1.79581	-1.63224	-2.43367	-2.01107	-1.55415
10 rps	48	-1.69618	-1.74643	-1.00892	-1.67103	-1.38428	-1.57549	-1.59601	-2.28099	-1.67374	-3.49796	-2.01855	-1.94545	-1.19719	-2.01757	-1.47248	-1.32115
10 rps	49	-1.47396	-0.845448	-1.7583	-1.56078	-2.80937	-1.45614	-2.10756	-2.04089	-1.65179	-2.9348	-1.62466	-2.09284	-1.63776	-1.53036	-1.59336	-1.2886
10 rps	50	-0.991729	-0.974655	-1.201	-2.29635	-2.72182	-1.32846	-1.90715	-2.21146	-2.0524	-2.41411	-1.42296	-2.43245	-2.14436	-1.97124	-1.01957	-1.35571

## Sheet: search duration
initial speed	trial#	S1	S2	S3	S4	S5	S6	S7	S8	S9	S10	S11	S12	S13	S14	S15	S16
40 rps	1	2.395	1.83	0.98	1.55	1.345	1.75	1.76	1.23	3.675	1.28	1.515	1.485	1.67	2.895	1.285	1.86
40 rps	2	1.74	1.405	1.14	1.43	1.095	1.445	1.36	1.085	1.515	1.4	1.405	1.475	1.855	1.805	2.935	1.675
40 rps	3	1.485	1.255	1.285	1.53	1.805	1.24	1.61	1.45	1.24	1.495	1.325	1.39	2.06	1.02	1.94	1.265
40 rps	4	1.575	1.295	1.155	1.29	1.22	1.64	1.455	1.26	1.445	1.4	1.17	1.355	1.67	1.375	2.115	1.645
40 rps	5	1.34	1.275	1.185	1.54	1.165	1.38	1.27	1.085	1.08	1.5	1.68	1.43	1.685	1.685	1.73	1.485
40 rps	6	1.535	1.29	1.255	1.295	1.23	1.435	1.17	1.64	1.52	1.46	1.395	1.065	1.36	1.35	1.27	1.215
40 rps	7	1.705	1.445	1.235	1.535	1.87	1.18	1.455	0.545	1.91	1.105	1.14	1.32	2.27	1.15	2.265	2.005
40 rps	8	1.435	1.555	1.175	1.595	1.63	1.24	1.89	1.29	1.72	1.525	1.49	1.59	4.93	1.445	1.255	1.185
40 rps	9	1.73	1.5	1.2	1.295	1.23	2.015	1.32	1.795	1.28	2.58	1.475	1.125	1.735	1.15	1.435	1.08
40 rps	10	1.62	1.425	0.905	1.365	1.55	1.415	1.145	1.475	1.59	1.915	1.52	0.985	1.18	1.495	1.62	1.165
30 rps	11	1.515	1.335	1.1	1.195	1.52	1.46	1.56	1.845	3.775	1.78	1.1	1.905	1.275	1.01	1.645	1.285
30rps	12	1.39	1.47	0.535	1.155	1.24	1.38	1.59	1.655	1.395	1.585	1.66	1.04	0.73	1.31	1.6	1.055
31 rps	13	1.685	1.66	1.545	1.285	1.9	1.74	1.245	1.46	1.225	1.4	1.215	1.005	1.895	1.025	1.385	1.2
30rps	14	1.765	1.91	1.335	1.46	1.69	1.955	1.185	1.43	2.11	1.08	1.5	1.12	1.2	0.89	1.63	1.37
32 rps	15	2.735	1.345	1.68	1.405	1.255	1.14	1.605	1.285	1.58	1.72	1.39	1.43	1.28	1.245	1.88	1.305
30rps	16	2.505	1.65	1.265	1.04	1.505	1.515	1.69	1.545	2.32	2.96	1.53	1.285	1.225	1.675	1.505	1.82
33 rps	17	1.765	1.47	1.125	1.43	1.665	1.71	1.1	1.485	1.27	1.965	1.565	1.405	1.34	1.6	1.33	0.815
30rps	18	2.02	1.405	1.38	1.94	1.545	1.67	1.655	1.66	1.585	1.465	1.335	1.255	1.42	1.49	1.58	1.73
34 rps	19	1.485	1.56	1.07	1.435	1.625	1.855	1.595	1.865	1.165	1.37	1.5	1.39	1.465	1.48	1.345	0.91
30rps	20	1.55	1.41	1.08	1.785	2.14	1.55	1.615	1.945	3.855	1.58	1.235	1.235	1.425	1.41	1.34	0.35
20 rps	21	2.52	1.64	1.47	1.61	10	2.395	10	9.635	10	10	1.575	1.55	0.64	1.12	1.955	10
20 rps	22	6.855	1.885	1.8	1.875	10	1.855	1.2	1.705	7.48	10	1.65	1.265	1.88	1.445	2.16	10
20 rps	23	1.55	1.945	1.53	1.935	1.25	2.42	3.43	1.38	10	10	1.625	1.55	1.69	0.89	1.715	10
20 rps	24	4.87	1.82	1.75	1.325	1.145	1.675	1.35	7.57	10	10	1.53	1.515	1.42	2.43	2.675	10
20 rps	25	4.12	1.19	1.98	1.8	3.07	1.495	9.995	6.46	10	10	1.93	1.365	2.96	1.585	1.805	9.995
20 rps	26	1.32	1.845	1.61	1.67	2.19	1.515	4.52	2.135	10	10	1.495	1.41	1.805	1.955	1.69	10
20 rps	27	3.675	2.095	1.47	1.335	10	1.35	10	1.625	10	10	1.535	1.58	1.525	1.91	2.585	10
20 rps	28	1.71	1.305	1.56	1.495	10	1.33	10	1.305	10	10	1.565	1.075	1.62	1.375	1.79	10
20 rps	29	3.37	1.735	1.995	1.68	2.27	1.815	10	2.09	10	10	1.245	1.71	1.805	1.07	1.855	10
20 rps	30	3.945	1.905	1.43	1.755	1.855	2.205	3.96	4.215	10	10	1.89	1.41	2.335	2.165	1.975	10
15 rps	31	4.11	2.865	2.125	1.19	10	2.16	10	10	10	10	2.215	1.51	3.285	10	9.99	10
15 rps	32	10	1.86	2.045	1.86	1.77	1.82	1.995	10	10	10	1.7	1.38	10	1.86	2.3	10
15 rps	33	9.99	2.825	1.825	1.965	9.605	1.745	10	10	10	10	8.915	1.565	10	10	2.505	10
15 rps	34	2.84	1.77	1.845	2	10	1.8	10	10	10	10	10	1.57	1.505	6.37	2.19	10
15 rps	35	8.71	1.56	10	2.14	10	1.855	10	10	10	10	10	1.31	10	1.39	1.085	10
15 rps	36	5.555	2	10	3.115	10	3.85	10	10	10	10	1.655	1.845	1.57	10	2.935	10
15 rps	37	10	1.72	1.49	2.165	1.605	2.55	1.615	10	10	10	1.56	2.125	1.8	1.72	10	10
15 rps	38	10	1.63	9.305	2.43	2.045	1.905	2.485	10	10	10	10	2.29	10	3.575	1.875	10
15 rps	39	1.955	2.31	3.45	1.515	10	2.36	10	10	10	10	10	2.605	10	2.1	2.575	10
15 rps	40	10	2.255	3.04	1.66	10	1.805	10	10	10	10	10	1.6	4.16	2.785	9.035	10
10 rps	41	10	10	10	10	10	10	10	10	10	10	10	10	10	10	10	10
10 rps	42	10	10	10	10	10	10	10	10	10	10	10	10	10	10	10	10
10 rps	43	10	10	10	10	10	10	10	10	10	10	10	10	10	10	10	10
10 rps	44	10	10	10	10	10	10	10	10	10	10	10	10	10	10	10	10
10 rps	45	10	10	10	10	10	10	10	10	10	10	10	10	10	10	10	10
10 rps	46	10	10	10	10	10	10	10	10	10	10	10	10	10	10	10	10
10 rps	47	10	10	10	10	10	10	10	10	10	10	10	10	10	10	10	10
10 rps	48	10	10	10	10	10	10	10	10	10	10	10	10	10	10	10	10
10 rps	49	10	10	10	10	10	10	10	10	10	10	10	10	10	10	10	10
10 rps	50	10	10	10	10	10	10	10	10	10	10	10	10	10	10	10	10

## Sheet: movement pattern
initial speed	trial#	S1	S2	S3	S4	S5	S6	S7	S8	S9	S10	S11	S12	S13	S14	S15	S16
40 rps	1	1	2	1	3	1	2	1	3	3	2	3	3	1	1	3	2
40 rps	2	1	2	1	3	1	2	1	3	3	2	3	3	1	1	3	2
40 rps	3	1	2	1	3	1	2	1	3	3	2	3	3	1	1	3	2
40 rps	4	1	2	1	3	1	2	1	3	3	2	3	3	1	1	3	2
40 rps	5	1	2	1	3	1	2	1	3	3	2	3	3	1	1	3	2
40 rps	6	1	2	1	3	1	2	1	3	3	2	3	3	1	1	3	2
40 rps	7	1	2	1	3	1	2	1	3	3	2	3	3	1	1	3	2
40 rps	8	1	2	1	3	1	2	1	3	3	2	3	3	1	1	3	2
40 rps	9	1	2	1	3	1	2	1	3	3	2	3	3	1	1	3	2
40 rps	10	1	2	1	3	1	2	1	3	3	2	3	3	1	1	3	2
30 rps	11	1	2	1	3	1	2	1	3	3	2	3	3	1	1	3	2
30rps	12	1	2	1	3	1	2	1	3	3	2	3	3	1	1	3	2
31 rps	13	1	2	1	3	1	2	1	3	3	2	3	3	1	1	3	2
30rps	14	1	2	1	3	1	2	1	3	3	2	3	3	1	1	3	2
32 rps	15	1	2	1	3	1	2	1	3	3	2	3	3	1	1	3	2
30rps	16	1	2	1	3	1	2	1	3	3	2	3	3	1	1	3	2
33 rps	17	1	2	1	3	1	2	1	3	3	2	3	3	1	1	3	2
30rps	18	1	2	1	3	1	2	1	3	3	2	3	3	1	1	3	2
34 rps	19	1	2	1	3	1	2	1	3	3	2	3	3	1	1	3	2
30rps	20	1	2	1	3	1	2	1	3	3	2	3	3	1	1	3	2
20 rps	21	1	2	1	3	1	2	1	3	3	2	3	3	1	1	3	2
20 rps	22	1	2	1	3	1	2	1	3	3	2	3	3	1	1	3	1,2
20 rps	23	1	2	1	3	1	2	1	3	3	2	3	3	1	1	3	2
20 rps	24	1	2	1	3	1	2	1	3	3	2	3	3	1	1	3	1,2
20 rps	25	1	2	1	3	1	2	1	3	3	2	3	3	1	1	3	2
20 rps	26	1	2	1	3	1	2	1	3	3	2	3	3	3	1	3	1,2
20 rps	27	1	2	1	3	1	2	1	3	3	2	3	3	3	1	3	1,2
20 rps	28	1	2	1	3	1	2	1	3	3	2	3	3	2	1	3	1,2
20 rps	29	1	2	1	3	1	2	1	3	3	2	3	3	3	1	3	1,2
20 rps	30	1	2	1	3	1	2	1	3	3	2	3	3	3	1	3	1
15 rps	31	1	2	1	3	1	2	1	3	3	2	3	3	3	1	3	1,2
15 rps	32	1	2	1	3	1	2	1	3	3	2	3	3	3	1	3	1
15 rps	33	1	2	1	3	1	2	1	3	3	2	3	3	3	1	3	1,2
15 rps	34	1	2	1	3	1	2	1	3	3	2	3	3	3	1	3	1
15 rps	35	1	2	1	3	1	2	1	3	3	2	3	3	3	1	3	1
15 rps	36	1	2	1	3	1	2	1	3	3	2	3	3	3	1	3	2
15 rps	37	1	2	1	3	1	2	1	3	3	2	3	3	3	1	3	1,2
15 rps	38	1	2	1	3	1	2	1	3	3	2	3	3	3	1	3	1
15 rps	39	1	2	1	3	1	2	1	3	3	2	3	3	3	1	3	1
15 rps	40	1	2	1	3	1	2	1	3	3	2	3	3	3	1	3	1
10 rps	41	1	2	1	3,1	1	2	1	3	3	2	3	3	3	1	3	1
10 rps	42	1	2	1	3	1	2,1	1	3	3	2	3	1	3	1	3	1
10 rps	43	1	2	1	3	1	2	1	3	3	2	3,1	1	3	1	3	1
10 rps	44	1	2	1	3,2	1	2	1	3	3	2	3,1	1	3	1	3	1
10 rps	45	1	2	1	3,2	1,2	2	1	3	3	2	3,1	1	3	1	3	1
10 rps	46	1	2	1	3,2	1,2	1	1	3	3	2	3	1	1,3	1	3	1
10 rps	47	1	2	1	3,2	1,2	1	1	3	3	2	3	1	3	1	3	1
10 rps	48	1	2	1	3,2	1,2	2	1	3	3	2	3	3	1	1	3	1
10 rps	49	1	2	1	3,2	2,1	2	1	3	3	2	1	1	3	1	3	1
10 rps	50	1	2	1	3	1	2	1	3	3	2	3	3	3	1	3	1
