# Supplementary material for: Mapping collective variable and synergy dynamics to task outcome in a perceptual-motor skill
Source: PLoS One. 2019 Apr 18;14(4):e0215460. doi: 10.1371/journal.pone.0215460 (PMC6472782; doi:10.1371/journal.pone.0215460)
Supplement: S2 Dataset — (XLSX) [file pone.0215460.s002.xlsx]

## Sheet: Sheet1
subject#	trial#	initial speed	outcome	inner ball frq	outer shell frq	RP InEn
1	5	40 rps	1	2.02	2.02	3.82626
1	19	30 rps	1	2.53	2.53	4.23269
1	30	20 rps	1	3.44	3.44	5.15244
1	40	15 rps	0	3.44	3.44	4.99309
1	48	10 rps	0	4.55	6.78	5.12998
2	6	40 rps	1	2.61	2.61	4.38517
2	18	30 rps	1	3.21	3.21	4.14859
2	33	15 rps	1	4.13	4.13	3.02102
2	39	15 rps	1	3.34	3.34	4.45496
2	48	10 rps	0	6.68	3.14	5.12467
3	10	40 rps	1	2.83	2.83	3.79562
3	13	30 rps	1	3.44	3.44	3.3375
3	21	20 rps	1	6.3	3	5.13045
3	22	20 rps	1	3.24	3.24	4.12789
3	24	20 rps	1	3.05	3.05	4.33508
3	31	15 rps	0	3.49	3.49	4.68557
3	33	15 rps	1	2.83	2.83	5.02083
3	39	15 rps	0	6.6	6.5	5.124
3	48	10 rps	0	5.97	2.83	5.14323
3	49	10 rps	0	5.87	3.04	4.98938
4	5	40 rps	1	2.53	2.53	4.11439
4	18	30 rps	1	2.85	2.85	3.48762
4	27	20 rps	1	3.14	3.14	3.60219
4	31	15 rps	1	3.16	3.16	3.92964
4	35	15 rps	1	3.87	3.87	3.65701
4	40	15 rps	0	3.95	3.95	3.74687
4	50	10 rps	0	5.16	6.17	5.14028
5	7	40 rps	1	2.84	2.84	4.57321
5	12	30 rps	1	2.9	2.9	4.70212
5	18	30 rps	1	2.84	2.84	4.37585
5	21	20 rps	0	4.95	4.95	5.14793
5	23	20 rps	1	3.95	3.95	4.34605
5	25	20 rps	1	4.86	4.76	4.76041
5	31	15 rps	0	10.83	5.06	5.18987
5	37	15 rps	1	4.76	4.76	5.01027
5	38	15 rps	0	5.48	5.61	5.13541
5	47	10 rps	0	2.94	3.64	5.15277
6	7	40 rps	1	3.34	3.34	4.73256
6	11	30 rps	1	3.34	3.34	4.16871
6	20	30 rps	1	2.02	2.02	3.17116
6	23	20 rps	1	3.36	3.36	3.54829
6	28	20 rps	1	3.23	3.23	3.16786
6	36	15 rps	0	4.07	4.07	3.08338
6	40	15 rps	1	3.44	3.44	2.9329
6	42	10 rps	0	10.83	5.06	5.17671
7	9	40 rps	1	3.43	3.43	5.0869
7	17	30 rps	1	3.05	3.05	5.07514
7	23	20 rps	1	2.53	4.35	5.10325
7	26	20 rps	0	4.58	4.58	5.16985
7	34	15 rps	0	5.26	5.26	5.13525
7	37	15 rps	1	3.95	3.95	3.93601
7	40	15 rps	0	6.07	4.45	5.00347
7	47	10 rps	0	5.16	5.26	5.1577
8	4	40 rps	1	2.94	2.94	3.94402
8	12	30 rps	1	2.89	2.89	4.5096
8	27	20 rps	1	3.67	3.67	3.24898
8	28	20 rps	1	4.3	4.3	4.14853
8	30	20 rps	1	4.86	4.86	5.07006
8	40	15 rps	0	4.25	3.74	5.05456
8	41	10 rps	0	4.86	3.95	5.07985
9	4	40 rps	1	3.68	3.68	4.44886
9	18	30 rps	1	2.3	2.3	4.63597
9	20	30 rps	1	4.5	4.5	4.86235
9	21	20 rps	0	4.86	0.91	5.13018
9	22	20 rps	0	4.96	4.96	4.24507
9	27	20 rps	0	5.26	5.26	4.98694
9	37	15 rps	0	10.22	5.16	5.18456
9	48	10 rps	0	4.45	3.14	5.07847
10	1	40 rps	1	3.5	3.5	5.00554
10	14	30 rps	1	3.7	3.7	4.40514
10	15	30 rps	1	3.34	3.34	3.68566
10	21	20 rps	0	3.74	3.74	5.16229
10	23	20 rps	0	6.58	2.63	5.12381
10	40	15 rps	0	2.23	4.86	4.95287
10	47	10 rps	0	4.45	3.14	5.1341
11	1	40 rps	1	2.61	2.61	4.94989
11	11	30 rps	1	2.45	2.45	4.56032
11	21	20 rps	1	3.22	3.22	4.34876
11	26	20 rps	1	2.79	2.79	4.32784
11	28	20 rps	1	2.02	2.02	4.77739
11	36	15 rps	1	3.05	3.05	4.97336
11	39	15 rps	0	2.23	2.13	5.11795
11	43	10 rps	0	9.01	4.86	5.18648
12	1	40 rps	1	3.12	3.12	4.31551
12	18	30 rps	1	2.8	2.8	4.72925
12	22	20 rps	1	3.88	3.88	4.96621
12	35	15 rps	1	3.34	3.34	3.88685
12	38	15 rps	1	3.14	3.14	4.50039
12	43	10 rps	0	9.31	4.66	5.13927
13	10	40 rps	1	3	3	4.91859
13	16	30 rps	1	3.39	3.39	4.82892
13	27	20 rps	1	3.88	3.88	4.36551
13	31	15 rps	1	3.34	3.34	4.47647
13	33	15 rps	0	12.85	6.48	4.55354
13	34	15 rps	1	3.14	3.14	4.65289
13	42	10 rps	0	9.31	4.66	4.95268
14	9	40 rps	1	4.41	4.41	4.9022
14	20	30 rps	1	2.94	2.94	5.08484
14	21	20 rps	1	4.34	4.34	4.74717
14	32	15 rps	1	4.05	4.05	4.8853
14	47	10 rps	0	11.03	5.57	5.14474
15	8	40 rps	1	2.17	2.17	3.98929
15	19	30 rps	1	2.23	2.23	3.8558
15	29	20 rps	1	2.64	2.64	3.68587
15	35	15 rps	1	2.78	2.78	4.62674
15	37	15 rps	0	3.64	3.64	5.04237
15	40	15 rps	0	3.44	3.44	4.74787
15	47	10 rps	0	3.85	3.95	5.10949
16	10	40 rps	1	3.24	3.24	4.21109
16	17	30 rps	1	3.44	3.44	4.34766
16	23	20 rps	0	7.39	3.74	5.11899
16	38	15 rps	0	6.07	4.25	5.13835
16	45	10 rps	0	5.77	0.51	5.16303
